# Supplementary material for: Molecular-Simulation–Inspired Synthesis of [6]-Prismane via Photoisomerisation of Octafluoro[2.2]paracyclophane
Source: Molecules. 2024 Feb 8;29(4):783. doi: 10.3390/molecules29040783 (PMC10891812; doi:10.3390/molecules29040783)
Supplement: Supplementary file 1 [file molecules-29-00783-s001.zip]

Archive with 1 entries (1 files):
- molecules-2770423-supplementary.pdf
